# Supplementary material for: Transcriptomic Analysis of Steinernema Nematodes Highlights Metabolic Costs Associated to Xenorhabdus Endosymbiont Association and Rearing Conditions
Source: Front Physiol. 2022 Feb 25;13:821845. doi: 10.3389/fphys.2022.821845 (PMC8914265; doi:10.3389/fphys.2022.821845)
Supplement: Supplementary Figure S1 — Barplot of enriched KEGG ratio of differentially expressed transcript in the in vitro colonized reared nematodes compare to in vivo reared nematodes using i-KOBAS. The length of the bar represents the enrich ratio calculated as “input gene number”/ “backgound gene number.” The color of the bar represent network of protein representing modules identified by i-KOBAS based on C. elegans dataset. For network that numerous modules are enriched only the top 5 is displayed. The Asterix indicated enriched KEGG term identify regulated in the same type of analysis on in the in vitro aposymbiotic reared nematodes. (A) Enriched KEGG ration of upregulated transcripts. (B) Enriched KEGG ratio of downregulated transcripts. [file Data_Sheet_1.ZIP › S1Table.xlsx]

## Sheet: Sheet1
Species	Accession number of the assembly	nbr of protein	total
Nematodes
Steinernema carpocapsae	ASM75764v3	36556
Steinernema scapterisci	AZBW01	31482
Steinernema monticolum	AZHV01	30195
Steinernema feltiae	AZBV01	34380
Steinernema glaseri	AZBX01	36522
Heterorhabditis bacteriophora	ACKM01	9067
Strongyloides ratti	GCF_001040885	12445
Loa loa	GCF_000183805	15440
Dracunculus medinensis	GCA_900625125	10879
Necator americanus	GCF_000507365	19153
			236119
