# Supplementary material for: Transcriptomic Analysis of Steinernema Nematodes Highlights Metabolic Costs Associated to Xenorhabdus Endosymbiont Association and Rearing Conditions
Source: Front Physiol. 2022 Feb 25;13:821845. doi: 10.3389/fphys.2022.821845 (PMC8914265; doi:10.3389/fphys.2022.821845)
Supplement: Supplementary Figure S1 — Barplot of enriched KEGG ratio of differentially expressed transcript in the in vitro colonized reared nematodes compare to in vivo reared nematodes using i-KOBAS. The length of the bar represents the enrich ratio calculated as “input gene number”/ “backgound gene number.” The color of the bar represent network of protein representing modules identified by i-KOBAS based on C. elegans dataset. For network that numerous modules are enriched only the top 5 is displayed. The Asterix indicated enriched KEGG term identify regulated in the same type of analysis on in the in vitro aposymbiotic reared nematodes. (A) Enriched KEGG ration of upregulated transcripts. (B) Enriched KEGG ratio of downregulated transcripts. [file Data_Sheet_1.ZIP › S2Table.xlsx]

## Sheet: Sheet1
Targeted gene	Species	Primers name	Sequences	Transcript ID	orthologous reference	Efficiency	Annealing Temperature (C˚)	Concentration of Primers (uM)
alpha-tubulin	S. carpocapsae	SC_tub_F	tgcttccagccgaccaaccaaatg	TRINITY_DN3951_c0_g1_i1	L596_023978	0.83	62	0.3
		SC_tub_R	gtcgacgaattggatgccgcgttt
	S. puntauvense	SP_tub_F	cgctgcgatcgcaaacgtgaa	TRINITY_DN540_c1_g1_i1	L596_023978	0.91	62	0.3
		SP_tub_R	acataccgccctctgcacct
MCM P-loop	S. carpocapsae	SC_MCM_F	caagaagagcttccccgtggtag	TRINITY_DN2388_c5_g1_i1	L596_024466	0.87	60	0.3
Minichromosome Maintenance		SC_MCM_R	agtcggggatgacgatcagcat
proteins	S. puntauvense	SP_MCM_F	ttcgcagtgtgtcaaccgcaca	TRINITY_DN34627_c0_g1_i1	L596_024466	0.91	60	0.3
		SP_MCM_R	cgctcgcactcttcaccacgaac
actin	S. carpocapsae	SC_actin_F	gatggcctgatccaagactgggac	TRINITY_DN8613_c0_g3_i1	L596_014927	0.86	62	0.3
		SC_actin_R	ttggtgttccacgcgggttc
	S. puntauvense	SP_actin_F	gacggtctcatccaggattgggat	TRINITY_DN3306_c0_g1_i1	L596_014927	0.8	60	0.3
		SP_actin_R	tgaattccatgcgggctcagaaa
SYF2 splicing factor	S. carpocapsae	SC_SYF2_F	aaaagcagaacatcgagcaggtga	TRINITY_DN1905_c0_g1_i1	L596_029873	0.95	60	0.3
		SC_SYF2_R	cttgatgcggtcgtagtcctcg
	S. puntauvense	SP_SYF2_F	tgccaaagaattacgaagctaagc	TRINITY_DN3649_c0_g1_i1	L596_029873	0.88	60	0.3
		SP_SYF2_R	tcactgacatctgcttgcatttc
lgg1	S. carpocapsae	SC_lgg1_F	gaagtgggtctacaaggagga	TRINITY_DN619_c0_g1_i3	L596_002914	0.89	63	0.4
autophagy protein atg8		SC_lgg1_R	taaaactggccgacggtaag
	S. puntauvense	SP_lgg1_F	tgaagtgggtttataaggaggaga	TRINITY_DN5473_c0_g1_i2	L596_002914	0.82	60	0.3
		SP_lgg1_R	cttctttttgtcgagatcacgg
daf-2	S. carpocapsae	SC_daf2_F	tacatagcggacgattgggagctt	TRINITY_DN30623_c0_g1_i1	L596_009261	0.81	60	0.3
protein tyrosine kinase		SC_daf2_R	tttagcacctttccagcgcatacc
	S. puntauvense	SP_daf2_F	tacaaagcggacgagtgggagt	TRINITY_DN8712_c0_g1_i2	L596_009261	0.8	60	0.3
		SP_daf2_R	acttttcccgcacatttcgtga
sod-3	S. carpocapsae	SC_sod3_F	gcttcccgacctctcctacgat	TRINITY_DN5863_c1_g1_i1	L596_008380	0.83	60	0.3
Iron/manganese superoxide		SC_sod3_R	atggcctcgctgatcttctcct
dismutases	S. puntauvense	SP_sod3_F	gagtgtttcgaagcgtttctcta	TRINITY_DN1294_c0_g1_i1	L596_008380	0.8	60	0.3
		SP_sod3_R	gaaattacgggctccaaagct
ctl-1/2	S. carpocapsae	SC_ctl_F	cctcgtggcttcgccatgaagt	TRINITY_DN31021_c0_g1_i1	L596_001189	0.7	63	0.15
catalase		SC_ctl_R	aagatgggtagcagggttgcgc
	S. puntauvense	SP_ctl_F	cctcgcggatttgctatgaagt	TRINITY_DN33184_c0_g1_i1	L596_001189	0.75	60	0.3
		SP_ctl_R	cttgagatgtgtggcagggt
ULK2/unc-51	S. carpocapsae	SC_UNC51_F	acagaagatgtgttcctacagc	TRINITY_DN4893_c1_g1_i1	L596_025327	0.54	62	0.2
serine/threonine-protein		SC_UNC51_R	tttgacacaattcggggtca
kinase	S. puntauvense	SP_UNC51_R	agcggtcttccgatgcaagt	TRINITY_DN6077_c0_g2_i1	L596_025327	0.78	60	0.3
		SP_UNC51_F	aaccggaacatcgtgaagtgc
GPI	S. carpocapsae	SP_GPI_F	acgccgattctgctaaggaa	TRINITY_DN36541_c0_g1_i2	L596_007259	0.9	62	0.125
Phosphoglucose isomerase		SP_GPI_R	cgatggcagaccacagagaat
	S. puntauvense	SC_GPI_F	cccgtgattttggcgatgc	TRINITY_DN30467_c0_g1_i1	L596_007259	0.95	60	0.3
		SC_GPI_R	actttccatgtcaccttgctgg
GYS	S. carpocapsae	SC_GYS_F	tgcgtggaagctggacactt	TRINITY_DN3065_c0_g3_i1	L596_003870	0.9	60	0.25
glycogen synthase		SC_GYS_R	tgccactcatggaaatgggc
	S. puntauvense	SP_GYS_F	ctgcctggaagcttgacact	TRINITY_DN4805_c0_g1_i4	L596_003870	0.96	60	0.25
		SP_GYS_R	tgccattcgtggaaatgagc
PYG	S. carpocapsae	SC_PYG_F	tgtcttcgcgatgccttacgaca	TRINITY_DN15997_c0_g1_i1	L596_012207	0.77	60	0.4
glycogen phosphorylase		SC_PYG_R	cggcttgaacgtagtctccatcgt
	S. puntauvense	SP_PYG_F	cgtcttcgcgatgccctacgaca	TRINITY_DN1565_c0_g1_i1	L596_012207	0.83	62	0.2
		SP_PYG_R	cagcctgaacgtagtctccatcgt
Gp-FAR-1	S. carpocapsae	SC_Gp-FAR-1_F	gatccccttcgggaaccttg	TRINITY_DN1758_c0_g1_i1	L596_023261	0.72	63	0.25
fatty acid and retinol-binding		SC_Gp-FAR-1_R	tcgttcttgaactccttagccttg
protein	S. puntauvense	SP_Gp-FAR-1_F	gattcccttcgggaacatcg	TRINITY_DN3955_c0_g2_i1	L596_023261	0.67	62	0.3
		SP_Gp-FAR-1_R	cggtcttgaattccttggcc
Arginase/deacetylase	S. carpocapsae	SC_arg_F	attattgctaacagccggaacct	TRINITY_DN36708_c0_g1_i1	L596_019873	0.81	60	0.3
		SC_arg_R	acccaaatgagtccgaggtc
	S. puntauvense	SP_arg_F	gcaggaagatctccttgtc	TRINITY_DN36708_c0_g1_i1	L596_019873	0.82	60	0.3
		SP_arg_R	gaagtttccagtgggactc
TPS	S. carpocapsae	SC_TPS_F	tccacaactataaccgcggcaa	TRINITY_DN2052_c1_g1_i4	L596_001134	0.81	60	0.25
trehalose-6-phosphate		SC_TPS_R	aggagcaccagtgatctctgaga
synthase	S. puntauvense	SP_TPS_F	ccaaggtcggtttccaaacacatc	TRINITY_DN367_c0_g2_i6	L596_001134	0.88	60	0.25
		SP_TPS_R	cttgatgctgacagggaaaacgc
hsp70	S. carpocapsae	SP_hsp70F	gcagatcggagccttcactctc	TRINITY_DN355_c0_g1_i2	L596_021415	0.91	60	0.25
chaperone protein		SP_hsp70R	aggctcgttgataacacggagaac
	S. puntauvense	SC_hsp70F	ggcgccttcaccctcatgaa	TRINITY_DN1507_c0_g1_i1	L596_021415	0.86	60	0.25
		SC_hsp70R	cagcagtgggctcgttgatga
