# Supplementary material for: Transcriptomic Analysis of Steinernema Nematodes Highlights Metabolic Costs Associated to Xenorhabdus Endosymbiont Association and Rearing Conditions
Source: Front Physiol. 2022 Feb 25;13:821845. doi: 10.3389/fphys.2022.821845 (PMC8914265; doi:10.3389/fphys.2022.821845)
Supplement: Supplementary Figure S1 — Barplot of enriched KEGG ratio of differentially expressed transcript in the in vitro colonized reared nematodes compare to in vivo reared nematodes using i-KOBAS. The length of the bar represents the enrich ratio calculated as “input gene number”/ “backgound gene number.” The color of the bar represent network of protein representing modules identified by i-KOBAS based on C. elegans dataset. For network that numerous modules are enriched only the top 5 is displayed. The Asterix indicated enriched KEGG term identify regulated in the same type of analysis on in the in vitro aposymbiotic reared nematodes. (A) Enriched KEGG ration of upregulated transcripts. (B) Enriched KEGG ratio of downregulated transcripts. [file Data_Sheet_1.ZIP › S3Table.xlsx]

## Sheet: Sheet1
SRA accession number	condition	name of files (.fastq)	reference used for mapping	Input (n read)	mapped (n read)	overall read mapping rate	% reference with at least one mapped read	% reference with at least 20X
SRR16057609	Sc_All_UA_in_vivo	Sc_All_UA_in_vivo_L1	X. nematophila ATCC19061 NC_014228	6933234	173111	0.02468	0.19625	0.0503
		Sc_All_UA_in_vivo_L2	X. nematophila ATCC19061 NC_014228	7094342	176000	0.024808	0.19797	0.05063
SRR16057608	Sc_All_UA_in_vitro_colonized	Sc_All_UA_in_vitro_colonized_L1	X. nematophila ATCC19061 NC_014228	6734193	264900	0.039336	0.418	0.0566
		Sc_All_UA_in_vitro_colonized_L2	X. nematophila ATCC19061 NC_014228	6886710	270363	0.0392586	0.4208	0.05633
SRR16057607	Sc_All_UA_in_vitro_aposymbiotic	Sc_All_UA_in_vitro_apo_L1	X. nematophila ATCC19061 NC_014228	6518832	44	6e-06	NA	NA
		Sc_All_UA_in_vitro_apo_L2	X. nematophila ATCC19061 NC_014228	6676528	72	1e-05	NA	NA
SRR16057606	Sp_Li6_UA_in_vivo	Sp_Li6_UA_in_vivo_L1	X. bovienii puntauvense XBP3528 NZ_HG779874	6638833	94652	0.014257	0.10922	0.0013
		Sp_Li6_UA_in_vivo_L2	X. bovienii puntauvense XBP3528 NZ_HG779874	6821360	96660	0.01417	0.10922	0.0013
SRR16057605	Sp_Li6_UA_in_vitro_colonized	Sp_Li6_UA_in_vitro_colonized_L1	X. bovienii puntauvense XBP3528 NZ_HG779874	7277395	168557	0.02316	0.082564	0.0013
		Sp_Li6_UA_in_vitro_colonized_L2	X. bovienii puntauvense XBP3528 NZ_HG779874	7467476	172036	0.023038	0.0865	0.001346
SRR16057604	Sp_Li6_UA_in_vitro_aposymbiotic	Sp_Li6_UA_in_vitro_apo_L1	X. bovienii puntauvense XBP3528 NZ_HG779874	7121698	33	4e-06	NA	NA
		Sp_Li6_UA_in_vitro_apo_L2	X. bovienii puntauvense XBP3528 NZ_HG779874	7311464	36	4e-06	NA	NA
