# Supplementary material for: Transcriptomic Analysis of Steinernema Nematodes Highlights Metabolic Costs Associated to Xenorhabdus Endosymbiont Association and Rearing Conditions
Source: Front Physiol. 2022 Feb 25;13:821845. doi: 10.3389/fphys.2022.821845 (PMC8914265; doi:10.3389/fphys.2022.821845)
Supplement: Supplementary Figure S1 — Barplot of enriched KEGG ratio of differentially expressed transcript in the in vitro colonized reared nematodes compare to in vivo reared nematodes using i-KOBAS. The length of the bar represents the enrich ratio calculated as “input gene number”/ “backgound gene number.” The color of the bar represent network of protein representing modules identified by i-KOBAS based on C. elegans dataset. For network that numerous modules are enriched only the top 5 is displayed. The Asterix indicated enriched KEGG term identify regulated in the same type of analysis on in the in vitro aposymbiotic reared nematodes. (A) Enriched KEGG ration of upregulated transcripts. (B) Enriched KEGG ratio of downregulated transcripts. [file Data_Sheet_1.ZIP › S4Table.xlsx]

## Sheet: KEGG
			S. carpocapsae		S. puntauvense		Background number	S. carpocapsae		S. puntauvense
	KEGG pathway	ID	Input number Down-regulated	Input number Up-regulated	Input number Down-regulated	Input number Up-regulated		ratio down-regulated	ratio up-regulated	ratio down-regulated	ratio up-regulated
Metabolism	Carbohydrate metabolism
	Glycolysis / Gluconeogenesis	Ko00010	19	3	18	0	42	0.452381	0.0714286	0.428571	0
	Citrate cycle (TCA cycle)	Ko00020	13	12	18	3	33	0.393939	0.363636	0.545455	0.0909091
	Pentose phosphate pathway	Ko00030	5	1	10	0	20	0.25	0.05	0.5	0
	Pentose and glucuronate interconversions	Ko00040	2	1	4	0	22	0.0909091	0.0454545	0.181818	0
	Fructose and mannose metabolism	Ko00051	4	2	7	0	20	0.2	0.1	0.35	0
	Galactose metabolism	Ko00052	3	1	5	0	13	0.230769	0.0769231	0.384615	0
	Ascorbate and aldarate metabolism	Ko00053	5	1	5	0	21	0.238095	0.047619	0.238095	0
	Starch and sucrose metabolism	Ko00500	7	0	10	0	17	0.411765	0	0.588235	0
	Amino sugar and nucleotide sugar metabolism	Ko00520	7	0	5	0	35	0.2	0	0.142857	0
	Pyruvate metabolism	Ko00620	16	3	15	2	29	0.551724	0.103448	0.517241	0.0689655
	Glyoxylate and dicarboxylate metabolism	Ko00630	14	4	16	0	36	0.388889	0.111111	0.444444	0
	Propanoate metabolism	Ko00640	10	3	11	1	33	0.30303	0.0909091	0.333333	0.030303
	Butanoate metabolism	Ko00650	2	0	8	0	19	0.105263	0	0.421053	0
	Inositol phosphate metabolism	Ko00562	4	2	3	1	34	0.117647	0.0588235	0.0882353	0.0294118
	Lipid metabolism
	Fatty acid biosynthesis	Ko00061	3	2	0	2	17	0.176471	0.117647	0	0.117647
	Fatty acid elongation	Ko00062	1	1	5	0	23	0.0434783	0.0434783	0.217391	0
	Fatty acid degradation	Ko00071	15	4	17	1	51	0.294118	0.0784314	0.333333	0.0196078
	Glycerolipid metabolism	Ko00561	7	3	6	2	32	0.21875	0.09375	0.1875	0.0625
	Glycerophospholipid metabolism	Ko00564	6	3	8	3	56	0.107143	0.0535714	0.142857	0.0535714
	Synthesis and degradation of ketone bodies	Ko00072	2	0	2	0	5	0.4	0	0.4	0
	Ether lipid metabolism	Ko00565	2	1	3	0	14	0.142857	0.0714286	0.214286	0
	Sphingolipid metabolism	Ko00600	3	3	6	1	35	0.0857143	0.0857143	0.171429	0.0285714
	Arachidonic acid metabolism	Ko00590	2	2	4	0	18	0.111111	0.111111	0.222222	0
	alpha-Linolenic acid metabolism	Ko00592	1	0	1	0	11	0.0909091	0	0.0909091	0
	Biosynthesis of unsaturated fatty acids	Ko01040	4	3	3	0	22	0.181818	0.136364	0.136364	0
	Energy
	Oxidative phosphorylation	Ko00190	14	11	14	11	111	0.126126	0.0990991	0.126126	0.0990991
	Sulfur metabolism	Ko00920	4	1	4	1	15	0.266667	0.0666667	0.266667	0.0666667
	Nucleotide metabolism
	Purine metabolism	Ko00230	13	5	8	5	72	0.180556	0.0694444	0.111111	0.0694444
	Pyrimidine metabolism	Ko00240	8	2	5	9	34	0.235294	0.0588235	0.147059	0.264706
	Amino acid metabolism
	Alanine, aspartate and glutamate metabolism	Ko00250	9	0	10	0	31	0.290323	0	0.322581	0
	Glycine, serine and threonine metabolism	Ko00260	9	1	21	3	27	0.333333	0.037037	0.777778	0.111111
	Cysteine and methionine metabolism	Ko00270	13	3	20	3	43	0.302326	0.0697674	0.465116	0.0697674
	Valine, leucine and isoleucine degradation	Ko00280	17	3	19	1	51	0.333333	0.0588235	0.372549	0.0196078
	Lysine degradation	Ko00310	8	2	13	2	40	0.2	0.05	0.325	0.05
	Arginine biosynthesis	Ko00220	7	0	5	0	17	0.411765	0	0.294118	0
	Arginine and proline metabolism	Ko00330	11	1	10	2	26	0.423077	0.0384615	0.384615	0.0769231
	Histidine metabolism	Ko00340	4	1	2	0	11	0.363636	0.0909091	0.181818	0
	Tyrosine metabolism	Ko00350	9	0	9	1	24	0.375	0	0.375	0.0416667
	Phenylalanine metabolism	Ko00360	3	0	7	0	10	0.3	0	0.7	0
	Tryptophan metabolism	Ko00380	10	4	16	0	39	0.25641	0.102564	0.410256	0
	Phenylalanine, tyrosine and tryptophan biosynthesis	Ko00400	3	0	2	0	5	0.6	0	0.4	0
	Metabolism of other amino acids
	beta-Alanine metabolism	Ko00410	7	1	6	0	28	0.25	0.0357143	0.214286	0
	Taurine and hypotaurine metabolism	Ko00430	0	0	2	0	6	0	0	0.333333	0
	Selenocompound metabolism	Ko00450	1	3	0	1	14	0.0714286	0.214286	0	0.0714286
	Glutathione metabolism	Ko00480	8	7	13	4	50	0.16	0.14	0.26	0.08
	Glycan biosynthesis and metabolism
	N-Glycan biosynthesis	Ko00510	6	7	3	4	38	0.157895	0.184211	0.0789474	0.105263
	Mucin type O-glycan biosynthesis	Ko00512	2	1			11	0.181818	0.0909091	0	0
	Mannose type O-glycan biosynthesis	Ko00515	1	1	0	2	8	0.125	0.125	0	0.25
	Other types of O-glycan biosynthesis	Ko00514	2	0	1	1	7	0.285714	0	0.142857	0.142857
	Glycosaminoglycan degradation	Ko00531	2	0	1	0	5	0.4	0	0.2	0
	Glycosaminoglycan biosynthesis - chondroitin sulfate / dermatan sulfate	Ko00532	0	0	0	1	6	0	0	0	0.166667
	Glycosylphosphatidylinositol (GPI)-anchor biosynthesis	Ko00563	0	0	0	2	16	0	0	0	0.125
	Other glycan degradation	Ko00511	4	1	1	0	16	0.25	0.0625	0.0625	0
	Metabolism of cofactors and vitamins
	Thiamine metabolism	Ko00730	2	1	1	1	6	0.333333	0.166667	0.166667	0.166667
	Nicotinate and nicotinamide metabolism	Ko00760	4	1	1	1	13	0.307692	0.0769231	0.0769231	0.0769231
	Pantothenate and CoA biosynthesis	Ko00770	1	0	2	1	13	0.0769231	0	0.153846	0.0769231
	Folate biosynthesis	Ko00790	1	2	2	1	15	0.0666667	0.133333	0.133333	0.0666667
	One carbon pool by folate	Ko00670	4	0	6	3	12	0.333333	0	0.5	0.25
	Retinol metabolism	Ko00830	3	0	5	1	22	0.136364	0	0.227273	0.0454545
	Porphyrin and chlorophyll metabolism	Ko00860	2	2	3	2	21	0.0952381	0.0952381	0.142857	0.0952381
	Ubiquinone and other terpenoid-quinone biosynthesis	Ko00130	1	0	4	1	9	0.111111	0	0.444444	0.111111
	Metabolism of terpenoids and polyketides
	Terpenoid backbone biosynthesis	Ko00900	3	3	2	1	17	0.176471	0.176471	0.117647	0.0588235
	Xenobiotics biodegradation and metabolism
	Metabolism of xenobiotics by cytochrome P450	Ko00980	4	4	9	1	40	0.1	0.1	0.225	0.025
	Drug metabolism - cytochrome P450	Ko00982	6	4	12	1	45	0.133333	0.0888889	0.266667	0.0222222
	Drug metabolism - other enzymes	Ko00983	10	5	11	6	57	0.175439	0.0877193	0.192982	0.105263
Genetic Information Processing	Transcription
	RNA polymerase	Ko03020	4	10	2	9	25	0.16	0.4	0.08	0.36
	Basal transcription factors	Ko03022	1	7	3	8	36	0.0277778	0.194444	0.0833333	0.222222
	Spliceosome	Ko03040	18	33	10	35	112	0.160714	0.294643	0.0892857	0.3125
	Translation
	Ribosome	Ko03010	7	10	5	10	149	0.0469799	0.0671141	0.033557	0.0671141
	Aminoacyl-tRNA biosynthesis	Ko00970	15	5	2	7	1008	0.014881	0.00496032	0.00198413	0.00694444
	RNA transport	Ko03013	24	29	9	40	116	0.206897	0.25	0.0775862	0.344828
	mRNA surveillance pathway	Ko03015	14	11	5	15	69	0.202899	0.15942	0.0724638	0.217391
	Ribosome biogenesis in eukaryotes	Ko03008	16	8	4	24	81	0.197531	0.0987654	0.0493827	0.296296
	Folding, sorting and degradation
	Protein export	Ko03060	4	7	2	4	22	0.181818	0.318182	0.0909091	0.181818
	Protein processing in endoplasmic reticulum	Ko04141	35	28	22	28	136	0.257353	0.205882	0.161765	0.205882
	SNARE interactions in vesicular transport	Ko04130	1	3	1	1	25	0.04	0.12	0.04	0.04
	Ubiquitin mediated proteolysis	Ko04120	12	16	4	17	87	0.137931	0.183908	0.045977	0.195402
	Sulfur relay system	Ko04122	4	1	0	5	10	0.4	0.1	0	0.5
	Proteasome	Ko03050	11	11	5	17	41	0.268293	0.268293	0.121951	0.414634
	RNA degradation	Ko03018	11	7	5	14	49	0.22449	0.142857	0.102041	0.285714
	Replication and repair
	DNA replication	Ko03030	5	7	0	14	35	0.142857	0.2	0	0.4
	Base excision repair	Ko03410	4	1	0	5	16	0.25	0.0625	0	0.3125
	Nucleotide excision repair	Ko03420	2	7	1	13	37	0.0540541	0.189189	0.027027	0.351351
	Mismatch repair	Ko03430	0	5	0	9	18	0	0.277778	0	0.5
	Non-homologous end-joining	Ko03450	1	1	0	2	6	0.166667	0.166667	0	0.333333
	Homologous recombination	Ko03440	1	3	0	8	20	0.05	0.15	0	0.4
	Fanconi anemia pathway	Ko03460	2	3	0	8	25	0.08	0.12	0	0.32
Environmental Information Processing	Membrane transport
	ABC transporters	Ko02010	7	1	10	1	25	0.28	0.04	0.4	0.04
	Signal transduction
	MAPK signaling pathway	Ko04010	10	9	13	12	79	0.126582	0.113924	0.164557	0.151899
	ErbB signaling pathway	Ko04012	5	3	4	3	38	0.131579	0.0789474	0.105263	0.0789474
	Wnt signaling pathway	Ko04310	6	11	3	12	77	0.0779221	0.142857	0.038961	0.155844
	Notch signaling pathway	Ko04330	3	3	1	5	20	0.15	0.15	0.05	0.25
	TGF-beta signaling pathway	Ko04350	2	5	2	7	42	0.047619	0.119048	0.047619	0.166667
	FoxO signaling pathway	Ko04068	4	8	8	6	59	0.0677966	0.135593	0.135593	0.101695
	Calcium signaling pathway	Ko04020	8	9	7	7	62	0.129032	0.145161	0.112903	0.112903
	Phosphatidylinositol signaling system	Ko04070	1	5	5	3	47	0.0212766	0.106383	0.106383	0.0638298
	mTOR signaling pathway	Ko04150	11	14	11	5	78	0.141026	0.179487	0.141026	0.0641026
	Signaling molecules and interaction
	ECM-receptor interaction	Ko04512	1	0	6	1	8	0.125	0	0.75	0.125
	Neuroactive ligand-receptor interaction	Ko04080	1	4	1	1	31	0.0322581	0.129032	0.0322581	0.0322581
Kolular processes	Transport and catabolism
	Endocytosis	Ko04144	17	16	21	7	105	0.161905	0.152381	0.2	0.0666667
	Phagosome	Ko04145	8	27	19	10	63	0.126984	0.428571	0.301587	0.15873
	Lysosome	Ko04142	16	12	10	10	99	0.161616	0.121212	0.10101	0.10101
	Peroxisome	Ko04146	21	8	16	3	76	0.276316	0.105263	0.210526	0.0394737
	Autophagy - animal	Ko04140	13	9	13	4	85	0.152941	0.105882	0.152941	0.0470588
	Mitophagy - animal	Ko04137	4	3	6	3	29	0.137931	0.103448	0.206897	0.103448
	Kol growth and death
	Axon regeneration	Ko04361	7	2	4	8	86	0.0813953	0.0232558	0.0465116	0.0930233
	Longevity regulating pathway - worm	Ko04212	10	8	9	4	71	0.140845	0.112676	0.126761	0.056338
	Longevity regulating pathway - multiple species	Ko04213	7	4	12	4	45	0.155556	0.0888889	0.266667	0.0888889
