# Supplementary material for: Transcriptomic Analysis of Steinernema Nematodes Highlights Metabolic Costs Associated to Xenorhabdus Endosymbiont Association and Rearing Conditions
Source: Front Physiol. 2022 Feb 25;13:821845. doi: 10.3389/fphys.2022.821845 (PMC8914265; doi:10.3389/fphys.2022.821845)
Supplement: Supplementary Figure S1 — Barplot of enriched KEGG ratio of differentially expressed transcript in the in vitro colonized reared nematodes compare to in vivo reared nematodes using i-KOBAS. The length of the bar represents the enrich ratio calculated as “input gene number”/ “backgound gene number.” The color of the bar represent network of protein representing modules identified by i-KOBAS based on C. elegans dataset. For network that numerous modules are enriched only the top 5 is displayed. The Asterix indicated enriched KEGG term identify regulated in the same type of analysis on in the in vitro aposymbiotic reared nematodes. (A) Enriched KEGG ration of upregulated transcripts. (B) Enriched KEGG ratio of downregulated transcripts. [file Data_Sheet_1.ZIP › S5Table.xlsx]

## Sheet: Sheet1
Data: qRT-PCR S. carpocapsae
gene	condition comparison	Shapiro-Wilk normality test			Levene's test			Chi-squared test			One-way anova (with Tukey)			Kruskal-Wallis rank sum test (dunn test)
		W	p-value	normality	F value	Pr(>F)	Equal Variances	X-squared	p-value	Independence	F value	p-value	significancy	chi-squared	p-value	significancy
gys	all (condition effect)	0.84637	0.05259	yes	0.9877	0.419	yes	4.0033	0.9112	yes	0.5474	1.509	NS	-	-	-
	in vivo vrs in vitro colonized										1.20191	0.94132	NS
	in vivo vrs in vitro aposymbiotic										0.580683	0.276484	NS
	in vitro col. vrs in vitro apo.										0.827292	0.457378	NS
pyg	all (condition effect)	0.58415	3.582e-05	no	0.762	0.5019	yes	6.4745	0.6916	yes	NA	NA	NA	0.1636	0.92	NS
	in vivo vrs in vitro colonized													-0.216224	0.4144	NS
	in vivo vrs in vitro aposymbiotic													0.216224	0.4144	NS
	in vitro col. vrs in vitro apo.													0.404519	0.3429	NS
gpi	all (condition effect)	0.71912	0.001503	no	8.6182	0.01295	no	8.3595	0.4984	yes	NA	NA	NA	1.0727	0.58	NS
	in vivo vrs in vitro colonized													-0.144149	0.4427	NS
	in vivo vrs in vitro aposymbiotic													0.864899	0.1935	NS
	in vitro col. vrs in vitro apo.													0.943879	0.1726	NS
tps	all (condition effect)	0.4979	3.436e-06	no	0.6794	0.5375	yes	16.767	0.05249	yes	NA	NA	NA	1.2091	0.55	NS
	in vivo vrs in vitro colonized													1.04509	0.148	NS
	in vivo vrs in vitro aposymbiotic													0.756787	0.2246	NS
	in vitro col. vrs in vitro apo.													-0.269679	0.3937	NS
FAR	all (condition effect)	0.72752	0.001901	no	3.3026	0.0977	yes	6.1027	0.7296	yes	NA	NA	NA	1.6545	0.44	NS
	in vivo vrs in vitro colonized													1.1532	0.1244	NS
	in vivo vrs in vitro aposymbiotic													1.00905	0.1565	NS
	in vitro col. vrs in vitro apo.													-0.134839	0.4464	NS
arg	all (condition effect)	0.80449	0.01644	no	1.2147	0.3525	yes	4.0811	0.906	yes	NA	NA	NA	5.9818	0.05	NS
	in vivo vrs in vitro colonized													0.504524	0.3069	NS
	in vivo vrs in vitro aposymbiotic													2.37847	0.0087	**
	in vitro col. vrs in vitro apo.													1.75292	0.0398	*
lgg1	all (condition effect)	0.56117	1.912e-05	no	0.4891	0.6327	yes	8.7521	0.4605	yes	NA	NA	NA	3.8364	0.15	NS
	in vivo vrs in vitro colonized													0.288299	0.3866	NS
	in vivo vrs in vitro aposymbiotic													1.87395	0.0305	*
	in vitro col. vrs in vitro apo.													1.48324	0.069	NS
daf2	all (condition effect)	0.78208	0.008775	no	1.0402	0.4022	yes	4.1214	0.9032	yes	NA	NA	NA	0.7455	0.69	NS
	in vivo vrs in vitro colonized													0.792824	0.2139	NS
	in vivo vrs in vitro aposymbiotic													0.648674	0.2583	NS
	in vitro col. vrs in vitro apo.													-0.134839	0.4464	NS
ctl	all (condition effect)	0.87497	0.1142	yes	0.6311	0.5598	yes	2.7097	0.9747	yes	0.535	0.608	NS	-	-	-
	in vivo vrs in vitro colonized										1.01461	0.821604	NS
	in vivo vrs in vitro aposymbiotic										0.836288	0.590359	NS
	in vitro col. vrs in vitro apo.										1.18722	0.92258	NS
sod	all (condition effect)	0.65515	0.0002531	no	0.6541	0.549	yes	5.7311	0.7665	yes	NA	NA	NA	3.3636	0.19	NS
	in vivo vrs in vitro colonized													1.08112	0.1398	NS
	in vivo vrs in vitro aposymbiotic													1.80187	0.0358	*
	in vitro col. vrs in vitro apo.													0.674199	0.2501	NS
hsp70	all (condition effect)	0.86602	0.08982	yes	0.879	0.4565	yes	5.6962	0.7699	yes	1.106	0.382	NS	-	-	-
	in vivo vrs in vitro colonized										0.908948	0.352596	NS
	in vivo vrs in vitro aposymbiotic										1.45432	0.818029	NS
	in vitro col. vrs in vitro apo.										2.50847	0.70446	NS
Data: qRT-PCR S. puntauvense
gene	condition comparison	Shapiro-Wilk normality test			Levene's test			Chi-squared test			One-way anova (with Tukey)			Kruskal-Wallis rank sum test (dunn test)
		W	p-value	significancy	F value	Pr(>F)	Equal Variances	X-squared	p-value	Independence	F value	p-value	significancy	chi-squared	p-value	significancy
gys	all (condition effect)	0.83902	0.02694	no	1.9999	0.1912	yes	4.7018	0.9447	yes	NA	NA	NA	9.6923	0.01	*
	in vivo vrs in vitro colonized													1.27098	0.1019	NS
	in vivo vrs in vitro aposymbiotic													3.10087	0.001	**
	in vitro col. vrs in vitro apo.													1.51911	0.0644	NS
pyg	all (condition effect)	0.84023	0.02787	no	2.2289	0.1636	yes	4.5037	0.9528	yes	NA	NA	NA	6.7795	0.03	*
	in vivo vrs in vitro colonized													0.66575	0.2528	NS
	in vivo vrs in vitro aposymbiotic													2.52204	0.0058	*
	in vitro col. vrs in vitro apo.													1.62038	0.0526	NS
gpi	all (condition effect)	0.81771	0.015	no	10.573	0.00434	no	2.6608	0.9945	yes	NA	NA	NA	8.2154	0.02	*
	in vivo vrs in vitro colonized													1.63411	0.0511	NS
	in vivo vrs in vitro aposymbiotic													2.8528	0.0022	**
	in vitro col. vrs in vitro apo.													0.911465	0.181	NS
tps	all (condition effect)	0.9367	0.4566	yes	2.4295	0.1433	yes	2.345	0.9969	yes	16.52	0.000973	***	-	-	-
	in vivo vrs in vitro colonized										-0.080564	0.020566	*
	in vivo vrs in vitro aposymbiotic										-0.361069	0.0007602	***
	in vitro col. vrs in vitro apo.										0.143594	0.24805	NS
arg	all (condition effect)	0.86998	0.06531	yes	0.0657	0.9369	yes	2.088	0.9982	yes	0.007	0.993	NS	-	-	-
	in vivo vrs in vitro colonized										1.00946	0.992009	NS
	in vivo vrs in vitro aposymbiotic										0.911794	0.998893	NS
	in vitro col. vrs in vitro apo.										1.03956	0.996023	NS
FAR	all (condition effect)	0.84451	0.08378	yes	0.371	0.7076	yes	2.4393	0.9316	yes	0.265	0.778	NS	-	-	-
	in vivo vrs in vitro colonized										1.552	0.849957	NS
	in vivo vrs in vitro aposymbiotic										1.50708	0.81074	NS
	in vitro col. vrs in vitro apo.										2.11346	0.997476	NS
lgg1	all (condition effect)	0.94046	0.5041	yes	0.3397	0.7208	yes	2.6	0.995	yes	2.29	0.157	NS	-	-	-
	in vivo vrs in vitro colonized										0.378058	0.331473	NS
	in vivo vrs in vitro aposymbiotic										0.189466	0.153491	NS
	in vitro col. vrs in vitro apo.										0.698875	0.947576	NS
daf2	all (condition effect)	0.87545	0.07667	yes	0.4746	0.6368	yes	0.96717	1	yes	1.113	0.37	NS	-	-	-
	in vivo vrs in vitro colonized										0.300765	0.385809	NS
	in vivo vrs in vitro aposymbiotic										0.487619	0.977454	NS
	in vitro col. vrs in vitro apo.										0.832349	0.44719	NS
ctl	all (condition effect)	0.97549	0.959	yes	0.3796	0.6946	yes	1.8264	0.999	yes	12.09	0.00282	**	-	-	-
	in vivo vrs in vitro colonized										0.0839434	0.120484	NS
	in vivo vrs in vitro aposymbiotic										-0.274522	0.0021481	**
	in vitro col. vrs in vitro apo.										0.0848461	0.126549	NS
sod3	all (condition effect)	0.94776	0.6045	yes	0.4473	0.6528	yes	2.0811	0.9982	yes	5.829	0.0238	*	-	-	-
	in vivo vrs in vitro colonized										0.0516515	0.074937	NS
	in vivo vrs in vitro aposymbiotic										-0.0772778	0.0250847	*
	in vitro col. vrs in vitro apo.										0.468656	0.944226	NS
hsp70	all (condition effect)	0.90127	0.1647	yes	0.6312	0.5539	yes	3.5361	0.9816	yes	2.187	0.168	NS	-	-	-
	in vivo vrs in vitro colonized										0.528469	0.415195	NS
	in vivo vrs in vitro aposymbiotic										0.232903	0.154042	NS
	in vitro col. vrs in vitro apo.										0.791763	0.873027	NS
unc51	all (condition effect)	0.9523	0.6709	yes	0.2288	0.8	yes	1.4201	0.9997	yes	0.277	0.765	NS	-	-	-
	in vivo vrs in vitro colonized										0.59583	0.781512	NS
	in vivo vrs in vitro aposymbiotic										0.543454	0.825159	NS
	in vitro col. vrs in vitro apo.										0.795961	0.985831	NS
	Data: Glycogen assay
target of the assay	condition comparison	Shapiro-Wilk normality test			Kruskal-Wallis rank sum test (dunn test)
		W	p-value	significancy	chi-squared	p-value	significancy
glycogen	all (condition effect)	0.75294	0.005865	not normal	5.4678	0.06	NS
	in vivo vrs in vitro colonized				2.09575	0.0181	*
	in vivo vrs in vitro aposymbiotic				1.94605	0.0258	*
	in vitro col. vrs in vitro apo.				-0.149696	0.4405	NS
