# Supplementary material for: Transcriptomic Analysis of Steinernema Nematodes Highlights Metabolic Costs Associated to Xenorhabdus Endosymbiont Association and Rearing Conditions
Source: Front Physiol. 2022 Feb 25;13:821845. doi: 10.3389/fphys.2022.821845 (PMC8914265; doi:10.3389/fphys.2022.821845)
Supplement: Supplementary Figure S1 — Barplot of enriched KEGG ratio of differentially expressed transcript in the in vitro colonized reared nematodes compare to in vivo reared nematodes using i-KOBAS. The length of the bar represents the enrich ratio calculated as “input gene number”/ “backgound gene number.” The color of the bar represent network of protein representing modules identified by i-KOBAS based on C. elegans dataset. For network that numerous modules are enriched only the top 5 is displayed. The Asterix indicated enriched KEGG term identify regulated in the same type of analysis on in the in vitro aposymbiotic reared nematodes. (A) Enriched KEGG ration of upregulated transcripts. (B) Enriched KEGG ratio of downregulated transcripts. [file Data_Sheet_1.ZIP › S6Table.xlsx]

## Sheet: Sheet1
Detail on transcripts					differential expression tests												raw-data (transcript count)
ID	coding protein	Annotation	homologous reference		results (VV/VA)		In vivo vs in vitro colonized (VV)					In vivo vs in vitro aposymbiotic (VA)					in vivo		in vitro colonized		in vitro aposymbiotic
							cuffdiff log2	edgeR logFC	cuffdiff p-value	edgeR p-value		cuffdiff log2	edgeR logFC	cuffdiff p-value	edgeR p-value		line1	line2	line1	line2	line1	line2
TRINITY_DN1043_c0_g1_i1	TRINITY_DN1043_c0_g1_i1.g52022	Domain of unknown function DUF148	TKR95482.1		D/D		-0.818346	-0.740788	5e-05	9.73e-08		-0.452719	-0.459566	0.0007	0.000409975		142.051	153.448	100.927	114.697	86.4917	78.4802
TRINITY_DN108_c0_g1_i37	TRINITY_DN108_c0_g1_i37.g14914	Myosin head (motor domain)	TKR70123.1		D/D		-2.51029	-2.41288	5e-05	0		-0.735241	-0.740779	5e-05	5.18e-222		4893.2	4858.69	2948.58	2908.84	860.552	848.673
TRINITY_DN11752_c0_g1_i1	TRINITY_DN11752_c0_g1_i1.g9171	Trypsin	TKR70075.1		D/D		-3.22927	-3.10229	0.0033	7.64e-11		-2.17588	-2.16148	0.0022	6.27e-08		27.2012	30.9847	5.42617	7.43407	1.24448	4.86699
TRINITY_DN1269_c0_g1_i1	TRINITY_DN1269_c0_g1_i1.g27876	Lytic transglycolase	TKR67116.1		D/D		-0.92074	-0.832413	5e-05	2.53e-111		-1.4894	-1.49557	5e-05	4.95e-313		2091.47	2148.27	741.215	767.833	1125.01	1097.51
TRINITY_DN15023_c0_g1_i1	TRINITY_DN15023_c0_g1_i1.g31924	TILa domain	TKR67260.1		D/D		-0.642679	-0.568582	5e-05	7.79e-10		-0.999263	-1.00621	5e-05	8.29e-25		305.258	320.175	157.359	155.053	189.784	203.805
TRINITY_DN15427_c0_g1_i2	TRINITY_DN15427_c0_g1_i2.g29489	hypothetical protein	TKR94562.1		D/D		-0.592003	NS	0.0117	NS		-1.11136	-1.11449	0.0002	4.7e-06		52.8913	51.6411	24.9604	23.3642	36.7123	31.6354
TRINITY_DN1911_c0_g1_i1	TRINITY_DN1911_c0_g1_i1.g44261	putative OV39 antigen	TMS34207.1		D/D		-0.788601	-0.6955	5e-05	9.56e-08		-0.585621	-0.59104	5e-05	2.56e-06		172.274	156.399	106.353	112.573	88.9807	100.382
TRINITY_DN21515_c0_g1_i1	TRINITY_DN21515_c0_g1_i1.g6849	hypothetical protein	TKR95840.1		D/D		-0.545114	-0.489168	0.0001	0.000857828		-1.24955	-1.25669	5e-05	6.36e-15		143.562	128.365	70.5402	43.5424	85.8694	94.9063
TRINITY_DN25432_c1_g1_i1	TRINITY_DN25432_c1_g1_i1.g5218	hypothetical protein	TKR73723.1		D/D		-1.85656	-1.76659	5e-05	0		-1.53346	NS	5e-05	NS		32905.9	32291.9	11251.7	11258.4	8881.89	9005.15
TRINITY_DN25822_c0_g1_i1	TRINITY_DN25822_c0_g1_i1.g1837	Eukaryotic aspartyl protease	TKR94920.1		D/D		-0.359009	NS	0.00015	NS		-0.518522	-0.524484	5e-05	2.12e-07		244.811	252.304	176.893	169.922	203.473	181.295
TRINITY_DN3248_c2_g1_i1	TRINITY_DN3248_c2_g1_i1.g50548	hypothetical protein	TKR73721.1		D/D		-3.04622	-3.1709	5e-05	2.82e-112		-1.6322	-1.66478	5e-05	1.05e-54		321.881	333.454	108.523	98.7669	35.4678	32.2438
TRINITY_DN4328_c0_g1_i1	TRINITY_DN4328_c0_g1_i1.g42208	Papain family cysteine protease	TKR58726.1		D/D		-0.393162	-0.304659	5e-05	5.38e-09		-0.430699	-0.436967	5e-05	6.06e-17		1949.42	1863.51	1486.77	1340.26	1435.51	1446.1
TRINITY_DN4982_c1_g1_i1	TRINITY_DN4982_c1_g1_i1.g50051	Carboxylesterase family	TKR92379.1		D/D		-1.95913	-1.86463	5e-05	2.29e-31		-0.751495	-0.75679	5e-05	6.04e-09		167.741	159.35	92.2449	101.953	41.6902	41.9778
TRINITY_DN592_c2_g1_i1	TRINITY_DN592_c2_g1_i1.g8544	Lectin C-type domain	TKR83292.1		D/D		-3.29602	-3.17978	0.00135	5.29e-17		-3.49973	-3.46851	0.0007	4e-19		45.3354	51.6411	3.2557	5.31005	1.86673	7.90886
TRINITY_DN69_c0_g1_i1	TRINITY_DN69_c0_g1_i1.g18233	hypothetical protein	TKR73544.1		D/D		-0.823508	-0.748701	5e-05	2.41e-176		-0.779346	-0.786784	5e-05	3.23e-199		4888.67	4976.73	2905.17	2834.5	2775.82	2704.83
TRINITY_DN7042_c0_g1_i1	TRINITY_DN7042_c0_g1_i1.g23548	hypothetical protein	TKR89775.1		D/D		-1.32607	-1.23722	0.0001	1.14e-06		-0.88789	-0.891683	0.00075	0.000153319		48.3577	59.0184	29.3013	28.6743	18.045	24.335
TRINITY_DN716_c0_g1_i1	TRINITY_DN716_c0_g1_i1.g39516	Domain of unknown function (DUF3597)	TKR71881.1		D/D		-2.07511	-1.98033	5e-05	0		-1.03669	-1.04246	5e-05	0		18258.1	18443.2	8821.87	9063.19	4356.32	4326.15
TRINITY_DN845_c0_g1_i4	TRINITY_DN845_c0_g1_i4.g31277	Ubiquitin family	TKR72806.1		D/D		-0.436207	-0.364013	5e-05	5.25e-08		-0.479278	-0.486822	5e-05	4.43e-13		542.513	563.626	395.025	397.192	400.724	401.527
TRINITY_DN8876_c0_g3_i1	TRINITY_DN8876_c0_g3_i1.g42913	Papain family cysteine protease	TKR69433.1		D/D		-1.23375	-1.14401	5e-05	5.42e-22		-0.664504	-0.670334	5e-05	4.19e-10		243.3	221.319	141.08	151.867	92.0919	104.032
TRINITY_DN9387_c0_g1_i1	TRINITY_DN9387_c0_g1_i1.g7725	ATP synthase alpha/beta family, nucleotide-binding domain	TMS37092.1		D/D		-0.362728	-0.269808	5e-05	3.32e-05		-0.418344	-0.42418	5e-05	7.63e-11		607.494	612.316	453.628	458.788	500.283	444.113
TRINITY_DN9602_c0_g1_i1	TRINITY_DN9602_c0_g1_i1.g37267	hypothetical protein	TKR73721.1		D/D		-1.11267	-1.04145	5e-05	1.42e-138		-1.22645	-1.23418	5e-05	1.63e-192		3011.78	3173.71	1343.52	1295.65	1394.45	1410.82
TRINITY_DN1165_c0_g1_i3	TRINITY_DN1165_c0_g1_i3.g4094	Lipocalin / cytosolic fatty-acid binding protein family	TKR86737.1		D/NS		NS	NS	NS	NS		-0.594217	-0.600602	0.0019	0.000705191		81.6037	84.1012	59.6879	49.9145	65.3354	73.0049
TRINITY_DN1429_c0_g2_i1	TRINITY_DN1429_c0_g2_i1.g37754	Trypsin Inhibitor like cysteine rich domain	TKR89832.1		D/NS		NS	NS	NS	NS		-0.702945	NS	0.0029	NS		52.8913	69.3466	31.4718	43.5424	52.2684	56.5788
TRINITY_DN172_c0_g1_i1	TRINITY_DN172_c0_g1_i1.g14373	hypothetical protein	TKR73466.1		D/NS		NS	NS	NS	NS		-1.09597	-1.1042	5e-05	3.48e-80		941.465	889.702	442.775	412.06	928.386	918.645
TRINITY_DN200_c0_g1_i4	TRINITY_DN200_c0_g1_i4.g48405	Actin	TMS37116.1		D/NS		NS	NS	NS	NS		-0.816876	-0.822322	5e-05	1.34e-09		166.23	144.595	100.927	75.4027	146.227	155.135
TRINITY_DN20518_c0_g1_i1	TRINITY_DN20518_c0_g1_i1.g19459	Organic Anion Transporter Polypeptide (OATP)	TKR77996.1		D/NS		NS	NS	NS	NS		-0.704638	-0.710584	0.0001	6.72e-05		78.5813	101.807	54.2617	56.2865	75.9136	87.6058
TRINITY_DN2203_c0_g3_i1	TRINITY_DN2203_c0_g3_i1.g22707	Trypsin Inhibitor like cysteine rich domain	TKR89572.1		D/NS		NS	NS	NS	NS		-0.408017	NS	0.00855	NS		105.783	109.184	68.3697	93.4568	91.4696	80.3054
TRINITY_DN22438_c0_g1_i1	TRINITY_DN22438_c0_g1_i1.g24168	hypothetical protein	TKR95782.1		D/NS		NS	NS	NS	NS		-0.730753	-0.737339	5e-05	5.37e-07		122.406	131.316	86.8187	65.8446	123.826	141.751
TRINITY_DN2266_c2_g1_i1	TRINITY_DN2266_c2_g1_i1.g23202	Nematode fatty acid retinoid binding protein (Gp-FAR-1)	TKR67091.1		D/NS		NS	NS	NS	NS		-2.23308	-2.22062	0.00125	3.14e-09		31.7348	33.9356	6.5114	7.43407	26.1342	31.0271
TRINITY_DN231_c4_g1_i1	TRINITY_DN231_c4_g1_i1.g49679	hypothetical protein	TKR73466.1		D/NS		NS	NS	NS	NS		-0.562768	-0.571031	5e-05	5.48e-31		1860.26	1707.11	1210.04	1200.07	1709.92	1667.55
TRINITY_DN25873_c0_g1_i1	TRINITY_DN25873_c0_g1_i1.g1844	Glycosyl hydrolases family 31	TKR69511.1		D/NS		NS	NS	NS	NS		-0.759558	NS	0.01425	NS		37.7795	29.5092	20.6194	19.1162	24.2675	24.9433
TRINITY_DN40119_c0_g1_i1	TRINITY_DN40119_c0_g1_i1.g19464	Tissue inhibitor of metalloproteinase	TKR76613.1		D/NS		NS	NS	NS	NS		-0.43718	NS	0.01385	NS		89.1596	82.6258	61.8583	64.7826	84.625	89.431
TRINITY_DN4229_c0_g1_i1	TRINITY_DN4229_c0_g1_i1.g26204	hypothetical protein	TMS36329.1		D/NS		NS	NS	NS	NS		-0.450136	-0.456438	0.0014	0.000735697		136.006	140.169	107.438	94.5189	150.583	133.234
TRINITY_DN735_c0_g1_i1	TRINITY_DN735_c0_g1_i1.g40100	Nematode fatty acid retinoid binding protein (Gp-FAR-1)	TKR66991.1		D/NS		NS	NS	NS	NS		-0.723278	-0.730592	5e-05	5.62e-70		1703.1	1639.24	975.625	1046.08	1496.49	1485.04
TRINITY_DN751_c0_g1_i1	TRINITY_DN751_c0_g1_i1.g39064	Nematode fatty acid retinoid binding protein (Gp-FAR-1)	TKR66990.1		D/NS		NS	NS	NS	NS		-0.431903	-0.439241	5e-05	1.25e-10		1091.07	1236.44	869.272	853.856	1083.95	1151.04
TRINITY_DN10198_c0_g1_i1	TRINITY_DN10198_c0_g1_i1.g12374	Nucleoside diphosphate kinase	TKR93967.1		D/U		0.307011	0.381679	5e-05	4.08e-13		-0.273239	-0.280637	5e-05	1.3e-06		670.964	724.451	579.515	573.485	838.16	859.024
TRINITY_DN14815_c1_g1_i1	TRINITY_DN14815_c1_g1_i1.g46281	hypothetical protein	TKR81832.1		D/U		0.206212	0.282234	5e-05	5.73e-47		-0.873971	-0.881297	5e-05	0		6185.26	6151.19	3356.63	3365.51	7068.67	6935.46
TRINITY_DN14902_c1_g1_i1	TRINITY_DN14902_c1_g1_i1.g52179	Fatty acid-binding-like protein	TKR80884.1		D/U		1.03786	1.13202	5e-05	0		-0.500649	-0.506447	5e-05	8.25e-75		3288.33	3198.8	2333.25	2250.4	6572.75	6699.41
TRINITY_DN1926_c0_g1_i1	TRINITY_DN1926_c0_g1_i1.g44207	Glutathione peroxidase	TMS36415.1		D/U		1.15835	1.23717	5e-05	2.58e-11		-0.924351	-0.92752	0.00195	0.000458246		37.7795	50.1656	29.3013	16.9922	99.5588	94.298
TRINITY_DN200_c0_g1_i14	TRINITY_DN200_c0_g1_i14.g48411	Actin	TMS37116.1		D/U		0.825788	0.905278	0.0009	0.000211032		-1.05233	-1.05341	0.002	0.00116822		46.8466	22.1319	14.108	19.1162	68.4467	52.3202
TRINITY_DN200_c0_g1_i6	TRINITY_DN200_c0_g1_i6.g48410	Actin	TMS37116.1		D/U		0.867797	0.953806	5e-05	3.69e-06		-0.728213	NS	0.00275	NS		39.2907	70.8221	27.1309	39.2944	100.803	98.5566
TRINITY_DN20493_c0_g1_i1	TRINITY_DN20493_c0_g1_i1.g19443	Cysteine-rich secretory protein family	TKR62211.1		D/U		2.07889	2.1584	5e-05	0		-0.241032	NS	0.00325	NS		338.504	354.11	308.206	277.185	1437.38	1449.76
TRINITY_DN231_c0_g1_i1	TRINITY_DN231_c0_g1_i1.g49678	hypothetical protein	TKR73549.1		D/U		1.12588	1.16778	5e-05	1.89e-305		-1.10101	-1.11114	5e-05	4.71e-131		1382.73	1434.15	661.993	646.764	2949.43	2958.52
TRINITY_DN36259_c0_g1_i1	TRINITY_DN36259_c0_g1_i1.g2319	hypothetical protein	TKR73723.1		D/U		1.82454	1.9159	5e-05	0		-0.688681	-0.694698	5e-05	1.35e-116		3037.47	2894.85	1837.3	1841.52	10462.4	10434.8
TRINITY_DN36259_c0_g1_i2	TRINITY_DN36259_c0_g1_i2.g2320	hypothetical protein	TKR73723.1		D/U		1.98092	2.06546	5e-05	1.5e-25		-2.05857	-2.04369	0.00385	4.47e-07		28.7124	25.0828	7.59664	5.31005	102.67	108.291
TRINITY_DN385_c0_g1_i1	TRINITY_DN385_c0_g1_i1.g627	hypothetical protein	TKR73549.1		D/U		1.37267	1.43513	5e-05	5.06e-157		-0.237588	-0.245954	0.0007	0.000564479		454.865	458.868	406.963	366.393	1142.44	1164.43
TRINITY_DN6840_c3_g1_i1	TRINITY_DN6840_c3_g1_i1.g12967	Trypsin Inhibitor like cysteine rich domain	TKR89756.1		D/U		0.671298	0.736712	5e-05	2.42e-07		-1.21095	-1.21651	5e-05	3.22e-10		95.2043	81.1503	29.3013	46.7284	141.249	133.234
TRINITY_DN9500_c0_g1_i1	TRINITY_DN9500_c0_g1_i1.g22678	Prolyl-tRNA synthetase, C-terminal	TKR96053.1		D/U		0.366625	0.457377	0.00025	1.57e-06		-0.340485	NS	0.00155	NS		213.076	202.138	180.149	147.619	270.675	261.601
TRINITY_DN9969_c1_g1_i1	TRINITY_DN9969_c1_g1_i1.g9254	Ubiquitin family	TKR68314.1		D/U		0.729388	0.822534	5e-05	2.53e-254		-0.374777	-0.380662	5e-05	3.32e-39		3048.05	2962.72	2352.79	2281.2	4994.12	4929.05
TRINITY_DN138_c1_g1_i1	TRINITY_DN138_c1_g1_i1.g14951	Hint module	TMS35043.1		NS/D		-2.02557	-1.92078	0.00725	2.25e-05		NS	NS	NS	NS		21.1565	22.1319	33.6423	35.0463	6.84467	3.65024
TRINITY_DN1456_c0_g1_i1	TRINITY_DN1456_c0_g1_i1.g37594	Ubiquitin family	TKR61278.1		NS/D		-1.77979	-1.69042	5e-05	6.3e-18		NS	NS	NS	NS		102.76	101.807	120.461	122.131	26.7564	32.2438
TRINITY_DN15739_c0_g1_i1	TRINITY_DN15739_c0_g1_i1.g35478	Transforming acidic coiled-coil-containing protein (TACC), C-terminal	TKR88066.1		NS/D		-0.295185	NS	0.0005	NS		NS	NS	NS	NS		311.303	364.439	351.616	394.006	268.186	277.419
TRINITY_DN15891_c0_g1_i1	TRINITY_DN15891_c0_g1_i1.g19387	Calcineurin-like phosphoesterase	TKR62171.1		NS/D		-1.26928	NS	0.0084	NS		NS	NS	NS	NS		22.6677	16.2301	30.3866	32.9223	8.71139	7.30049
TRINITY_DN1641_c0_g1_i2	TRINITY_DN1641_c0_g1_i2.g11839	Trypsin Inhibitor like cysteine rich domain	TKR89767.1		NS/D		-0.594148	NS	0.004	NS		NS	NS	NS	NS		77.0701	64.9202	61.8583	47.7904	54.7573	37.7192
TRINITY_DN1652_c1_g3_i1	TRINITY_DN1652_c1_g3_i1.g11779	von Willebrand factor type A domain	TKR59414.1		NS/D		-2.75553	-2.62744	0.0043	6.19e-09		NS	NS	NS	NS		22.6677	35.411	31.4718	37.1703	2.48897	6.08374
TRINITY_DN16_c0_g1_i26	TRINITY_DN16_c0_g1_i26.g17964	Ubiquitin family	TKR80384.1		NS/D		-1.09843	-1.00611	0.00015	5.92e-05		NS	NS	NS	NS		68.0031	47.2147	61.8583	71.1546	22.4007	31.0271
TRINITY_DN16_c0_g1_i4	TRINITY_DN16_c0_g1_i4.g17971	Ubiquitin family	TKR67164.1		NS/D		-0.908881	-0.828093	5e-05	6.08e-08		NS	NS	NS	NS		146.584	118.037	161.7	128.503	69.0689	69.963
TRINITY_DN30737_c0_g1_i1	TRINITY_DN30737_c0_g1_i1.g26074	Collagen triple helix repeat (20 copies)	TKR81747.1		NS/D		-3.29523	-3.18076	5e-05	2.19e-29		NS	NS	NS	NS		86.1372	76.7239	95.5006	91.3328	5.60018	10.9507
TRINITY_DN3296_c2_g1_i1	TRINITY_DN3296_c2_g1_i1.g50464	Glycosyl hydrolase family 20, catalytic domain	TKR79981.1		NS/D		-0.340118	-0.245838	5e-05	1.12e-06		NS	NS	NS	NS		936.931	928.064	965.858	975.987	716.201	751.95
TRINITY_DN4079_c0_g1_i1	TRINITY_DN4079_c0_g1_i1.g53264	Protein kinase domain-containing protein	TKR70405.1		NS/D		-0.688716	-0.602182	0.00075	0.00135353		NS	NS	NS	NS		74.0478	78.1994	69.455	77.5267	47.9127	45.628
TRINITY_DN4343_c0_g1_i2	TRINITY_DN4343_c0_g1_i2.g42424	Alpha amylase, catalytic domain	TKR75722.1		NS/D		-1.61042	-1.50797	0.0002	3.88e-06		NS	NS	NS	NS		46.8466	32.4601	36.898	46.7284	14.3116	11.5591
TRINITY_DN491_c0_g1_i1	TRINITY_DN491_c0_g1_i1.g22041	Common central domain of tyrosinase	TKR94012.1		NS/D		-0.724431	-0.629025	5e-05	4.98e-07		NS	NS	NS	NS		184.364	209.515	228.984	185.852	126.937	110.724
TRINITY_DN557_c1_g1_i19	TRINITY_DN557_c1_g1_i19.g8160	hypothetical protein	TKR68514.1		NS/D		-4.38695	-4.25849	0.00015	6.76e-40		NS	NS	NS	NS		93.6931	87.0521	108.523	92.3948	3.11121	5.47537
TRINITY_DN6757_c0_g2_i5	TRINITY_DN6757_c0_g2_i5.g33396	Lectin C-type domain	TKR58232.1		NS/D		-0.438385	-0.341131	5e-05	0.00031788		NS	NS	NS	NS		282.591	274.436	264.797	262.316	208.451	201.98
TRINITY_DN776_c0_g2_i1	TRINITY_DN776_c0_g2_i1.g40089	Calcineurin-like phosphoesterase	TKR70396.1		NS/D		-1.0038	-0.912894	5e-05	2.48e-26		NS	NS	NS	NS		781.28	663.957	695.635	657.384	366.501	349.815
TRINITY_DN845_c0_g1_i35	TRINITY_DN845_c0_g1_i35.g31276	Ubiquitin family	TKR87802.1		NS/D		-0.301463	-0.230477	5e-05	0.00307112		NS	NS	NS	NS		382.328	410.178	402.622	399.316	311.743	318.788
TRINITY_DN938_c2_g1_i3	TRINITY_DN938_c2_g1_i3.g33839	PAN domain	TMS32182.1		NS/D		NS	-2.62383	NS	8.1e-12		NS	NS	NS	NS		33.2459	41.3129	32.557	35.0463	6.22242	4.86699
TRINITY_DN9997_c0_g1_i1	TRINITY_DN9997_c0_g1_i1.g9256	Glycosyl hydrolases family 31	TKR69511.1		NS/D		-1.04477	-0.947295	0.0001	6.76e-05		NS	NS	NS	NS		52.8913	61.9693	54.2617	54.1625	32.9788	22.5098
TRINITY_DN10176_c0_g1_i1	TRINITY_DN10176_c0_g1_i1.g12390	hypothetical protein	TMS39444.1		NS/NS		NS	NS	NS	NS		NS	NS	NS	NS		202.498	168.202	213.791	203.906	189.162	198.938
TRINITY_DN16_c0_g1_i34	TRINITY_DN16_c0_g1_i34.g17967	Ubiquitin family	TKR67164.1		NS/NS		NS	NS	NS	NS		NS	NS	NS	NS		27.2012	28.0337	29.3013	19.1162	23.023	17.0345
TRINITY_DN16_c0_g1_i8	TRINITY_DN16_c0_g1_i8.g17958	Ubiquitin family	TKR67164.1		NS/NS		NS	NS	NS	NS		NS	NS	NS	NS		92.1819	91.4785	108.523	124.255	117.604	94.298
TRINITY_DN26159_c0_g1_i1	TRINITY_DN26159_c0_g1_i1.g47365	Nematode fatty acid retinoid binding protein (Gp-FAR-1)	TKR67106.1		NS/NS		NS	NS	NS	NS		NS	NS	NS	NS		84.626	82.6258	91.1597	91.3328	70.3134	66.9211
TRINITY_DN27674_c0_g1_i1	TRINITY_DN27674_c0_g1_i1.g49723	CUB domain	TKR60430.1		NS/NS		NS	NS	NS	NS		NS	NS	NS	NS		27.2012	19.181	35.8127	32.9223	24.2675	27.9852
TRINITY_DN3260_c0_g1_i1	TRINITY_DN3260_c0_g1_i1.g50270	Kunitz/Bovine pancreatic trypsin inhibitor domain	TMS38341.1		NS/NS		NS	NS	NS	NS		NS	NS	NS	NS		197.964	181.482	185.575	182.666	214.051	219.623
TRINITY_DN32701_c0_g1_i1	TRINITY_DN32701_c0_g1_i1.g26757	putative Cystatin-like domain	TKR61470.1		NS/NS		NS	NS	NS	NS		NS	NS	NS	NS		16.623	29.5092	21.7047	27.6123	18.6673	20.6847
TRINITY_DN4037_c0_g1_i1	TRINITY_DN4037_c0_g1_i1.g53138	Lytic transglycolase	TKR67117.1		NS/NS		NS	NS	NS	NS		NS	NS	NS	NS		19.6453	17.7055	35.8127	26.5502	15.5561	21.9015
TRINITY_DN4230_c0_g1_i3	TRINITY_DN4230_c0_g1_i3.g26236	Serine carboxypeptidase	TKR81558.1		NS/NS		NS	NS	NS	NS		NS	NS	NS	NS		21.1565	20.6564	18.449	13.8061	28.6231	37.1108
TRINITY_DN4565_c0_g1_i2	TRINITY_DN4565_c0_g1_i2.g40416	Eukaryotic aspartyl protease	TKR71790.1		NS/NS		NS	NS	NS	NS		NS	NS	NS	NS		98.2267	87.0521	102.012	99.8289	97.6921	113.766
TRINITY_DN4749_c1_g1_i2	TRINITY_DN4749_c1_g1_i2.g25634	Trypsin Inhibitor like cysteine rich domain	TKR89883.1		NS/NS		NS	NS	NS	NS		NS	NS	NS	NS		93.6931	88.5276	111.779	88.1468	90.8474	72.3965
TRINITY_DN4864_c0_g1_i2	TRINITY_DN4864_c0_g1_i2.g47904	hypothetical protein	TMS38030.1		NS/NS		NS	NS	NS	NS		NS	NS	NS	NS		16.623	30.9847	17.3637	12.7441	28.6231	34.0689
TRINITY_DN6407_c0_g1_i1	TRINITY_DN6407_c0_g1_i1.g45049	Trypsin Inhibitor like cysteine rich domain	TKR89646.1		NS/NS		NS	NS	NS	NS		NS	NS	NS	NS		25.69	16.2301	15.1933	20.1782	16.1783	21.2931
TRINITY_DN6671_c0_g1_i1	TRINITY_DN6671_c0_g1_i1.g35149	hypothetical protein	TKR73549.1		NS/NS		NS	NS	NS	NS		NS	NS	NS	NS		45.3354	41.3129	32.557	31.8603	34.8456	37.1108
TRINITY_DN7280_c0_g4_i1	TRINITY_DN7280_c0_g4_i1.g51112	EGF domain	TKR68514.1		NS/NS		NS	NS	NS	NS		NS	NS	NS	NS		66.4919	76.7239	72.7107	97.7049	57.8685	65.7044
TRINITY_DN7280_c0_g5_i1	TRINITY_DN7280_c0_g5_i1.g51113	EGF domain	TKR68510.1		NS/NS		NS	NS	NS	NS		NS	NS	NS	NS		95.2043	69.3466	79.2221	76.4647	85.8694	83.3472
TRINITY_DN948_c0_g1_i2	TRINITY_DN948_c0_g1_i2.g33787	Copper/zinc superoxide dismutase (SODC)	TMS35286.1		NS/NS		NS	NS	NS	NS		NS	NS	NS	NS		99.7378	92.954	120.461	93.4568	82.7582	91.8645
TRINITY_DN16_c0_g1_i32	TRINITY_DN16_c0_g1_i32.g17965	Ubiquitin family	TKR67169.1		NS/U		0.362083	0.431616	0.0051	0.000809094		NS	NS	NS	NS		107.294	123.939	102.012	112.573	154.938	136.276
TRINITY_DN200_c0_g1_i15	TRINITY_DN200_c0_g1_i15.g48407	Actin	TMS37116.1		NS/U		0.892148	0.981737	5e-05	8.82e-24		NS	NS	NS	NS		169.252	175.58	164.956	121.069	308.632	327.305
TRINITY_DN200_c0_g1_i18	TRINITY_DN200_c0_g1_i18.g48404	Actin	TMS37116.1		NS/U		1.90086	1.97944	5e-05	1.79e-13		NS	NS	NS	NS		16.623	13.2791	9.76711	18.0542	57.2463	53.5369
TRINITY_DN200_c0_g1_i9	TRINITY_DN200_c0_g1_i9.g48408	Actin	TKR82581.1		NS/U		2.11883	2.20593	5e-05	5.42e-225		NS	NS	NS	NS		214.587	208.04	252.86	217.712	909.718	911.344
TRINITY_DN20158_c0_g1_i1	TRINITY_DN20158_c0_g1_i1.g13972	Trypsin	TKR73672.1		NS/U		1.06942	1.16045	5e-05	0		NS	NS	NS	NS		2114.14	2137.94	1979.47	2039.06	4374.36	4498.32
TRINITY_DN31335_c0_g1_i1	TRINITY_DN31335_c0_g1_i1.g20662	Saposin (B) Domains	TKR81466.1		NS/U		2.03134	2.10973	5e-05	8.19e-61		NS	NS	NS	NS		63.4695	61.9693	54.2617	49.9145	247.03	259.167
TRINITY_DN3283_c0_g1_i1	TRINITY_DN3283_c0_g1_i1.g50227	Actin	TKR75970.1		NS/U		1.65157	1.65135	5e-05	1.55e-15		NS	NS	NS	NS		27.2012	29.5092	39.0684	41.4184	87.1139	79.697
TRINITY_DN36956_c0_g1_i1	TRINITY_DN36956_c0_g1_i1.g42814	Saposin-like type B, region 1	TMS37588.1		NS/U		3.0504	3.10375	5e-05	2.49e-18		NS	NS	NS	NS		6.0445	5.90165	9.76687	6.37181	43.557	54.1453
TRINITY_DN4080_c0_g1_i2	TRINITY_DN4080_c0_g1_i2.g53143	Serine carboxypeptidase	TKR80512.1		NS/U		1.41871	1.49804	5e-05	2.77e-11		NS	NS	NS	NS		24.1789	26.5583	22.7899	27.6123	71.5579	62.6625
TRINITY_DN493_c1_g1_i2	TRINITY_DN493_c1_g1_i2.g21264	Low-density lipoprotein receptor domain class A	TKR67730.1		NS/U		0.354437	0.450359	0.0122	0.00106624		NS	NS	NS	NS		105.783	92.954	93.3301	84.9608	131.293	122.283
TRINITY_DN6699_c0_g1_i1	TRINITY_DN6699_c0_g1_i1.g35207	hypothetical protein	TKR81827.1		NS/U		0.505704	0.595882	5e-05	1.06e-08		NS	NS	NS	NS		169.252	162.301	145.421	130.627	248.275	219.623
TRINITY_DN838_c0_g1_i1	TRINITY_DN838_c0_g1_i1.g31824	Actin	TKR95001.1		NS/U		1.30296	1.3456	5e-05	2.83e-11		NS	NS	NS	NS		27.2012	45.7393	34.7275	35.0463	83.3805	90.0393
TRINITY_DN8851_c0_g2_i1	TRINITY_DN8851_c0_g2_i1.g42935	Eukaryotic aspartyl protease	TKR67750.1		NS/U		0.92935	1.01556	5e-05	1.9e-08		NS	NS	NS	NS		46.8466	47.2147	36.898	43.5424	87.1139	90.6477
TRINITY_DN19899_c0_g1_i1	TRINITY_DN19899_c0_g1_i1.g47402	Glycosyl hydrolases family 31	TKR69511.1		U/D		-1.01323	-0.918158	5e-05	4.78e-29		0.543744	0.537842	5e-05	9.42e-18		433.708	463.294	641.373	665.88	222.763	220.231
TRINITY_DN2973_c2_g1_i1	TRINITY_DN2973_c2_g1_i1.g52447	Zinc carboxypeptidase	TKR70054.1		U/D		-0.255823	-0.16531	5e-05	0.000548713		0.952484	0.946267	5e-05	3.84e-137		1020.05	1009.21	1976.21	1948.79	861.183	827.997
TRINITY_DN4568_c0_g1_i1	TRINITY_DN4568_c0_g1_i1.g40311	Peptidase family M13	TMS39545.1		U/D		-0.528461	-0.43088	5e-05	2.15e-12		0.297024	0.291438	5e-05	8.89e-08		769.19	799.699	933.301	994.041	563.129	523.202
TRINITY_DN15331_c0_g1_i1	TRINITY_DN15331_c0_g1_i1.g44136	hypothetical protein	TKR64906.1		U/NS		NS	NS	NS	NS		0.423371	0.416532	5e-05	7.09e-06		441.264	355.586	555.64	511.889	446.148	420.995
TRINITY_DN2052_c1_g2_i1	TRINITY_DN2052_c1_g2_i1.g5814	Serine carboxypeptidase	TMS33416.1		U/NS		NS	NS	NS	NS		2.38193	2.36722	5e-05	1.77e-24		19.6453	14.7546	85.7335	93.4568	19.9118	15.8177
TRINITY_DN21_c0_g1_i18	TRINITY_DN21_c0_g1_i18.g17263	Trypsin	TKR76203.1		U/NS		NS	NS	NS	NS		NS	1.42552	NS	7.56e-05		7.5559	11.8037	27.1309	25.4882	19.9118	20.6847
TRINITY_DN21_c0_g1_i60	TRINITY_DN21_c0_g1_i60.g17260	Trypsin	TKR76203.1		U/NS		NS	NS	NS	NS		0.806404	0.799928	5e-05	4.02e-10		95.2043	98.8558	173.637	165.674	107.026	128.367
TRINITY_DN25750_c0_g1_i1	TRINITY_DN25750_c0_g1_i1.g13192	Endoribonuclease XendoU	TKR81803.1		U/NS		NS	NS	NS	NS		1.13108	1.11808	0.0023	0.000999245		16.623	11.8037	29.3013	32.9223	14.3116	27.3768
TRINITY_DN3360_c0_g1_i1	TRINITY_DN3360_c0_g1_i1.g19982	Serine carboxypeptidase	TKR94728.1		U/NS		NS	NS	NS	NS		1.13598	1.12336	0.00215	0.000424896		13.6006	16.2301	34.7275	30.7983	16.8005	18.2512
TRINITY_DN3931_c0_g1_i1	TRINITY_DN3931_c0_g1_i1.g29045	Trypsin	ACO35738.1		U/NS		NS	NS	NS	NS		2.67288	2.63297	0.00365	1.18e-09		3.02236	5.90184	27.1309	29.7363	11.8226	10.9507
TRINITY_DN412_c0_g1_i1	TRINITY_DN412_c0_g1_i1.g21344	Snake toxin and toxin-like protein	TKR67113.1		U/NS		NS	NS	NS	NS		0.25378	0.245346	0.0004	0.000564752		386.862	392.472	454.713	472.594	403.835	366.241
TRINITY_DN5636_c2_g1_i1	TRINITY_DN5636_c2_g1_i1.g2483	Trypsin Inhibitor like cysteine rich domain	TKR89644.1		U/NS		NS	NS	NS	NS		0.498092	NS	0.00255	NS		69.5142	72.2975	110.694	89.2088	56.6241	62.6625
TRINITY_DN8407_c0_g1_i1	TRINITY_DN8407_c0_g1_i1.g22463	hypothetical protein	TMS32929.1		U/NS		NS	NS	NS	NS		0.784976	0.77582	0.00105	0.000605504		31.7348	32.4601	52.0912	58.4105	45.4237	41.9778
TRINITY_DN867_c0_g2_i1	TRINITY_DN867_c0_g2_i1.g31118	Trypsin	TKR57827.1		U/NS		NS	NS	NS	NS		2.9135	2.85598	0.00625	5.57e-08		4.53354	1.47546	29.3013	15.9301	1.86673	5.47537
TRINITY_DN9564_c0_g1_i1	TRINITY_DN9564_c0_g1_i1.g37246	hypothetical protein	TMS39453.1		U/NS		NS	NS	NS	NS		0.27496	NS	0.00325	NS		219.121	237.549	288.672	263.378	247.03	234.224
TRINITY_DN9921_c0_g1_i1	TRINITY_DN9921_c0_g1_i1.g9227	Peptidase family M28	TKR57376.1		U/NS		NS	NS	NS	NS		1.38513	1.36893	0.00185	0.000141892		9.06708	14.7546	26.0456	36.1083	10.5781	8.51723
TRINITY_DN16_c0_g1_i19	TRINITY_DN16_c0_g1_i19.g17972	Ubiquitin family	TKR67164.1		U/U		0.216872	0.287586	0.01515	0.00115791		0.364556	0.35662	5e-05	3.1e-05		243.3	268.534	321.229	336.657	291.832	291.411
TRINITY_DN21_c0_g1_i15	TRINITY_DN21_c0_g1_i15.g17249	Trypsin	TKR76204.1		U/U		0.816299	0.908127	0.00045	4.62e-05		1.66381	1.65451	5e-05	2.35e-17		30.2236	39.8374	97.6711	124.255	57.2463	65.7044
TRINITY_DN2235_c0_g1_i2	TRINITY_DN2235_c0_g1_i2.g23168	Monopolar spindle protein 2	TKR81469.1		U/U		1.38	1.42781	5e-05	2.99e-10		0.763005	NS	0.00485	NS		24.1789	26.5583	42.3241	43.5424	57.8685	69.963
TRINITY_DN2887_c0_g2_i1	TRINITY_DN2887_c0_g2_i1.g43361	Nematode fatty acid retinoid binding protein (Gp-FAR-1)	TKR67107.1		U/U		0.741811	0.81649	5e-05	3.92e-11		0.445753	0.437931	0.00085	0.000787994		98.2267	118.037	147.592	146.557	182.939	172.778
TRINITY_DN35_c0_g1_i4	TRINITY_DN35_c0_g1_i4.g18222	Trypsin Inhibitor like cysteine rich domain	TKR73364.1		U/U		0.745657	0.815189	0.0032	0.00069192		0.822977	0.812622	0.0013	0.000486801		33.2459	25.0828	49.9208	53.1005	48.5349	47.4532
TRINITY_DN36807_c0_g1_i1	TRINITY_DN36807_c0_g1_i1.g2118	Aspartic acid proteinase inhibitor	TKR61470.1		U/U		0.25308	0.330934	0.0003	4.68e-06		0.876915	0.869516	5e-05	1.38e-40		374.772	414.604	709.743	738.097	480.371	446.546
TRINITY_DN36915_c0_g1_i1	TRINITY_DN36915_c0_g1_i1.g20193	ChaC-like protein	TKR69494.1		U/U		0.216106	0.298057	0.0019	4.83e-05		0.672071	0.665068	5e-05	1.54e-22		426.153	389.521	671.76	626.586	486.594	449.588
TRINITY_DN391_c0_g1_i2	TRINITY_DN391_c0_g1_i2.g637	Saposin (B) Domains	TKR81470.1		U/U		1.29252	1.35102	0.0007	1.61e-05		1.69141	1.67458	5e-05	7e-09		10.5783	17.7055	42.3241	48.8524	36.0901	31.6354
TRINITY_DN514_c0_g2_i1	TRINITY_DN514_c0_g2_i1.g7867	hypothetical protein	TKR95435.1		U/U		1.12064	1.19667	0.01105	0.0030574		1.53194	1.51421	0.0009	5.01e-05		9.06708	11.8037	39.0684	21.2402	24.8897	20.0763
TRINITY_DN79_c0_g3_i2	TRINITY_DN79_c0_g3_i2.g17952	Chitinase class I	TKR81447.1		U/U		0.789428	0.87821	5e-05	1.8e-22		0.87951	0.872859	5e-05	6.46e-23		190.409	206.564	361.383	368.517	326.055	355.29
TRINITY_DN79_c0_g3_i3	TRINITY_DN79_c0_g3_i3.g17953	Chitinase class I	TKR81447.1		U/U		1.9552	2.04122	5e-05	1.35e-51		0.811259	0.803639	5e-05	1.43e-06		52.8913	63.4448	104.182	99.8289	217.163	230.574
TRINITY_DN802_c1_g2_i1	TRINITY_DN802_c1_g2_i1.g30960	Lipase (class 3)	TKR87344.1		U/U		1.398	1.47785	0.0003	4.26e-07		1.73581	1.72145	5e-05	2.06e-10		13.6006	17.7055	55.3469	48.8524	41.068	40.7611
